# Supplementary material for: Real-World Dispensing of Buprenorphine in California during Prepandemic and Pandemic Periods
Source: Healthcare (Basel). 2024 Jan 18;12(2):241. doi: 10.3390/healthcare12020241 (PMC10815450; doi:10.3390/healthcare12020241)
Supplement: Supplementary file 1 [file healthcare-12-00241-s001.zip]

Archive with 1 entries (1 files):
- healthcare-2747747-supplementary.pdf
